# Supplementary material for: Subpopulations in Strains of Staphylococcus aureus Provide Antibiotic Tolerance
Source: Antibiotics (Basel). 2023 Feb 17;12(2):406. doi: 10.3390/antibiotics12020406 (PMC9952555; doi:10.3390/antibiotics12020406)
Supplement: Supplementary file 1 [file antibiotics-12-00406-s001.zip]

Archive with 1 entries (1 files):
- antibiotics-2217150-supplementary.pdf
